# Supplementary material for: A Staging Scheme for the Development of the Moth Midge Clogmia albipunctata
Source: PLoS One. 2014 Jan 7;9(1):e84422. doi: 10.1371/journal.pone.0084422 (PMC3883683; doi:10.1371/journal.pone.0084422)
Supplement: File S1 — Timing of developmental events from individual time-lapse movies in C. albipunctata. Stages and developmental events are shown in columns A and B. Time-lapse (TL) movie IDs are listed along the top, with embryo numerical ID, along with averages of timing of events across embryos/movies in minutes (min) and hours:minutes (hh:mm). Also listed are the number of embryos n underlying the calculation of average times for each event, stage duration (in hh:mm), standard deviation (st deviation, in min) for each event. % of developmental time is also shown for each stage. Rows 4–6 detail the optics (10×, or 20×), the embryo view (lateral, quasi-lateral or not lateral), and the time interval used to capture each image. Alternating white and grey rows mark stages. Pink rows correspond to events that are present in D. melanogaster, but cannot be observed in C. albipunctata. (XLSX) [file pone.0084422.s001.xlsx]

## Sheet: Sheet1
Supporting File S1
Stage	Event / ID	TL1	TL2		TL3			TL4	TL5	TL6								st dev min	st dev min	st dev min
		embryo 1	embryo 2	embryo 3	embryo 4	embryo 5	embryo 6	embryo 7	embryo 8	embryo 9	embryo 10	average (min)	average hh:mm	st deviation (min)	n number	stage duration	stage % total time	TL2	TL3	TL6
	Details	DIC 20x	DIC 20x	DIC 20x	DIC 10x	DIC 10x	DIC 10x	DIC 20x	DIC 20x	DIC 10x	DIC 10x
		not lateral	lateral	lateral	not lateral	lateral	lateral	quasi lateral	lateral	not lateral	quasi lateral
	Time start-end min	155-4717	18-3759	18-3759	25-4308	25-4308	25-4308	220-4207	20-4595	26-4473	26-4473
1	C1	-	-	-	-	-	-	-	-	-	-		-		0	01:25:00	2	-	-	-
	C2	-	-	-	-	-	-	-	-	-	-		-		0			-	-	-
	Posterior pole retracts	-	73	75	74	69	65	-	84	66	66	71.5	01:11:00	6.39196	8			1.41421	4.50925	0
2/3	C3	-	-	85	-	?	?	-	?	?	?	85	01:25:00	-	1	02:15:00	3.17	-	-	-
	C4	-	-	100	-	?	?	-	?	?	?	100	01:40:00	-	1			-	-	-
	Anterior pole retracts	-	68	70	?	110	112	-	125	182	195	123.143	02:03:00	49.6536	7			1.41421	1.41421	9.19239
	C5	-	-	124	-	?	?	-	131	?	?	127.5	02:07:00	4.94975	2			-	-	-
	C6	-	128	145	-	?	?	-	156	150	150	145.8	02:25:00	10.6864	5			12.0208	-	0
	C7	-	143	159	-	163	159	-	170	163	167	160.571	02:40:00	8.71507	7			11.3137	2.82843	2.82843
	C8	-	159	171	-	178	174	-	197	178	182	177	02:57:00	11.5181	7			8.48528	2.82843	2.82843
(3)	Pole buds form	n/a	n/a	n/a	n/a	n/a	n/a	n/a	n/a	n/a	n/a	n/a	n/a	n/a	0			n/a	n/a	n/a
	C9	-	181	185	-	198	203	-	218	195	199	197	03:17:00	12.1518	7			2.82843	3.53553	2.82843
4	Nuclei reach periphery	219	206	205	228	224	219	-	243	216	222	220.222	03:40:00	11.4649	9	02:48:00	3.95	0.707107	4.50925	4.24264
	C10	240	210	211	238	231	228	-	240	215	244	228.556	03:49:00	13.3801	9			0.707107	5.1316	20.5061
	Filling anterior pole	?	236	234	243	232	228	-	266	226	246	238.875	03:58:00	12.9111	8			1.41421	7.76745	14.1421
	C11	268	225	221	250	260	249	239	266	240	265	248.3	04:08:00	16.879	10			2.82843	6.08276	17.6777
	Filling posterior pole	?	234	234	259	262	245	241	270	241	262	249.778	04:10:00	13.5442	9			0	9.07377	14.8492
	C12	310	250	251	290	287	274	268	293	270	291	278.4	04:38:00	19.2481	10			0.707107	8.5049	14.8492
	C13	?	285	286	343	324	318	307	331	312	333	315.444	05:15:00	20.2059	9			0.707107	13.0512	14.8492
5	C14	380	342	340	426	402	396	388	410	386	409	387.9	06:28:00	28.1206	10	01:47:00	2.52	1.41421	15.8745	16.2635
6	Gastrulation starts: pole cells shift / wavy	500	437	440	525	506	502	505	565	475	494	494.9	08:15:00	37.8372	10	00:52:00	1.22	2.12132	12.2882	13.435
	Head furrow	-	-	-	-	-	-	-	-	-	-	-	-	-	0			-	-	-
	Ventral furrow	-	-	-	-	-	-	-	-	-	-	-	-	-	0			-	-	-
7	Plate carrying pole cells horizontal	545	480	480	?	575	573	565	610	?	?	546.857	09:07:00	49.5561	7	00:21:00	0.49	0	1.41421	-
	Dorsal folds visible	-	-	-	-	-	-	-	-	-	-	-	-	-	0			-	-	-
8	Proctodeal invag moves/ rapid GBE starts	564	497	501	?	592	589	575	635	566	597	568.444	09:28:00	44.6433	9	01:55:00	2.7	2.82843	2.12132	21.9203
	Amnioserosal lip present	571	504	503	?	595	592	582	640	586	600	574.778	09:35:00	44.6508	9			0.707107	2.12132	9.89949
	Sersoa/amnion migration starts	577	506	508	625	603	602	588	643	589	609	585	09:45:00	45.2303	10			1.41421	13	14.1421
	Serosa/aminon grow over anterior invagination	580	511	510	?	611	614	591	647	?	617	585.125	09:45:00	50.0669	8			0.707107	2.12132	-
	Rapid phase of GBE ends	581	519	517	?	610	610	607	656	585	617	589.111	09:49:00	45.611	9			1.41421	0	22.6274
	Serosa fuses	634	568	564	666	662	673	632	718	?	664	642.333	10:42:00	49.8999	9			2.82843	5.56776	-
9	Transient segmentation	?	594	601	?	727	700	?	755	?	720	682.833	11:23:00	68.4439	6	01:28:00	2.07	4.94975	19.0919	-
10	Parasegmental furrows	?	754	750	?	?	?	730	?	?	850	771	12:51:00	53.7029	4	03:12:00	4.51	2.82843	-	-
11	Stomodeal invagination starts	?	928	914	?	?	?	?	968	?	1041	962.75	16:03:00	56.9642	4	04:22:00	6.16	9.89949	-	-
	GB reaches max extent	?	940	944	?	998	1011	?	1092	?	?	997	16:37:00	61.8061	5			2.82843	9.19239	-
12	GB retraction starts	1281	1113	1128	1311	1234	1215	1265	1323	1100	1275	1224.5	20:25:00	82.9943	10	09:28:00	13.36	10.6066	50.8363	123.744
13/14	GBR ends	1967	1578	1575	1857	1839	1815	1765	2012	1721	1798	1792.7	29:53	143.246	10	07:24:00	10.44	2.12132	21.0713	54.4472
(14)	Head involution begins	n/a	n/a	n/a	n/a	n/a	n/a	n/a	n/a	n/a	n/a	n/a	n/a	n/a	0			n/a	n/a	n/a
15	Serosa/amnion snap	2553	1990	1974	?	2211	2258	2282	2391	?	?	2237	37:17	206.919	7	03:49:00	5.38	11.3137	33.234	-
	Serosa/amnion round ant. pole	2570	1996	1983	2400	2238	2278	2293	2416	2308	2275	2275.7	37:55	179.016	10			9.19239	84.388	23.3345
	Serosa/amnion round post. pole	2595	2020	2003	2411	2251	2295	2306	2436	2338	2300	2295.5	38:15	178.933	10			12.0208	82.6559	26.8701
	Shortening of VNS starts	n/a	n/a	n/a	n/a	n/a	n/a	n/a	n/a	n/a	n/a	n/a	n/a	n/a	0			n/a	n/a	n/a
	Serosa/amnion contraction ends / DC starts	2628	2040	2022	?	2280	2327	?	2466	2369	?	2304.57	38:27	218.238	7			12.7279	33.234	-
	Dorsal closure (DC) ends	2648	2081	2035	?	2300	2362	2342	2500	?	?	2324	38:44	216.358	7			32.5269	43.8406	-
	Eyespot first appears	2580	2272	2175	2442	2436	?	2348	2472	2357	2342	2380.44	39:40	118.389	9			68.5894	4.24264	10.6066
	Dorsal epidermal segmentation ends	2721	2170	2153	?	2380	2487	2424	2596	2427	2415	2419.22	40:19	180.811	9			12.0208	75.6604	8.48528
	Gut constricts	n/a	n/a	n/a	n/a	n/a	n/a	n/a	n/a	n/a	n/a	n/a	n/a	n/a	0			n/a	n/a	n/a
16/17	Intersegmetal grooves at middorsal	2817	2202	2170	?	?	?	2493	2650	?	?	2466.4	41:06	280.668	5	29:47	42.02	22.6274	-	-
(17)	Dorsal ridge overgrows clypeolabrum	n/a	n/a	n/a	n/a	n/a	n/a	n/a	n/a	n/a	n/a	n/a	n/a	n/a	0			n/a	n/a	n/a
	Shortening of VNS ends	n/a	n/a	n/a	n/a	n/a	n/a	n/a	n/a	n/a	n/a	n/a	n/a	n/a	0			n/a	n/a	n/a
	Dorsal rostrum changes concavity	3280	2396	2300	?	?	?	2735	2755	?	?	2693.2	44:53	384.979	5			67.8823	-	-
	Midgut encloses	3350	2567	2550	?	?	?	2909	?	3070	3100	2924.33	48:44	316.644	6			12.0208	-	21.2132
	Embryo darkens before hatching	3747	3000	2992	3499	3581	3583	3300	?	3300	3347	3372.11	56:12	259.503	9			5.65685	47.9305	33.234
	Secondary eye spot differenciated	3810	3590	3571	3387	3190	3214	3200	?	?	3101	3382.88	56:23	250.531	8			13.435	107.482	-
	Muscle contraction	4320	-	-	3824	3699	3715	3831	3943	3797	3627	3844.5	64:04	215.111	8			-	68.0221	120.208
	Trachea fills with air	-	-	-	-	-	-	-	-	-	-	-	-	-	0			-	-	-
	Hatching	4717	-	-	4270	4058	4083	-	4381	4235	4026	4252.86	70:53	241.78	7			-	115.858	147.785
			n/a	this event does not happen in C. albipunctata
			-	the movie does not cover this event or the event is not seen in the movies
			?	the event happens but the position of the embryo or quality of the movie do not allow to time the event
			(n)	the corresponding n stage starts here in D. melanogaster
